# Supplementary material for: ELOVL5 Participates in Embryonic Lipid Determination of Cellular Membranes and Cytoplasmic Droplets
Source: Int J Mol Sci. 2021 Jan 28;22(3):1311. doi: 10.3390/ijms22031311 (PMC7865478; doi:10.3390/ijms22031311)
Supplement: Supplementary file 1 [file ijms-22-01311-s001.zip]

Archive with 4 entries (4 files):
- Supplementary Fig.1.tiff
- __MACOSX/._Supplementary Fig.1.tiff
- Supplementary Table 1.xlsx
- __MACOSX/._Supplementary Table 1.xlsx
