# Supplementary material for: ELOVL5 Participates in Embryonic Lipid Determination of Cellular Membranes and Cytoplasmic Droplets
Source: Int J Mol Sci. 2021 Jan 28;22(3):1311. doi: 10.3390/ijms22031311 (PMC7865478; doi:10.3390/ijms22031311)
Supplement: Supplementary file 1 [file ijms-22-01311-s001.zip › Supplementary Table 1.xlsx]

## Sheet: data
Group	BSA	fluorescence intensity
MO+EP	100	0.334381
MO+EP	100	0.260526
MO+EP	100	0.47596
MO+EP	100	0.440911
MO+EP	100	0.232045
MO+EP	100	0.136774
MO+EP	100	0.142416
MO+EP	100	0.382333
MO+EP	100	0.293435
MO+EP	5	0.26036
MO+EP	5	0.186501
MO+EP	5	0.281058
MO+EP	5	0.262293
MO-EP	100	0.0310887
MO-EP	100	0.0221472
MO-EP	100	0.113894
MO-EP	100	0.0814971
MO-EP	5	0.0888034
MO-EP	5	0.103672
MO-EP	5	0.114686
MO-EP	5	0.0766446
Control	100	0.0561032
Control	100	0.0644818
MO+EP	100	0.334381
MO+EP	100	0.260526
MO+EP	100	0.47596
MO+EP	100	0.440911
MO+EP	100	0.232045
MO+EP	100	0.136774
MO+EP	100	0.142416
MO+EP	100	0.382333
MO+EP	100	0.293435
MO+EP	5	0.26036
MO+EP	5	0.186501
MO+EP	5	0.281058
MO+EP	5	0.262293
MO-EP	100	0.0310887
MO-EP	100	0.0221472
MO-EP	100	0.113894
MO-EP	100	0.0814971
MO-EP	5	0.0888034
MO-EP	5	0.103672
MO-EP	5	0.114686
MO-EP	5	0.0766446
Control	100	0.0561032
Control	100	0.0644818
MO+EP	100	0.066168
MO+EP	100	0.0724105
MO+EP	100	0.0349525
MO-EP	100	0.200496
MO-EP	100	0.0693576
Control	100	0.0122557
Control	100	0.0159518
MO+EP	100	0.152492
MO+EP	100	0.0748641
MO+EP	100	0.128251
MO+EP	100	0.127635
Control	100	0.179559
Control	100	0.0418453
Control	100	0.334191
MO+EP	100	0.263349
MO+EP	100	0.365914
MO+EP	100	0.365914
MO+EP	5	0.255252
MO+EP	5	0.159736
MO+EP	5	0.25966
MO+EP	5	0.311003
MO+EP	5	0.375203
MO+EP	5	0.37575
MO+EP	5	0.362246
MO-EP	100	0.229063
MO-EP	100	0.301994
MO-EP	100	0.273416
MO-EP	100	0.212993
MO-EP	100	0.110332
MO-EP	5	0.117704
MO-EP	5	0.14996
MO-EP	5	0.302197
MO-EP	5	0.305644
MO-EP	5	0.306683
MO-EP	5	0.419932
Control	100	0.140378
Control	100	0.112793
Control	100	0.0794116
Control	100	0.160615
Control	100	0.153116
Control	5	0.110791
Control	5	0.108518
Control	5	0.0722672
MO+EP	100	0.347302
MO+EP	100	0.241152
MO+EP	100	0.40797
MO+EP	100	0.410868
MO+EP	100	0.320936
MO+EP	5	0.126835
MO+EP	5	0.26834
MO+EP	5	0.110498
MO+EP	5	0.123274
MO-EP	100	0.350829
MO-EP	100	0.143928
Control	5	0.0556611
Control	5	0.0742273
Control	5	0.0791548
